# Supplementary material for: New Insights into Beta-Lactam Resistance of Streptococcus pneumoniae: Serine Protease HtrA Degrades Altered Penicillin-Binding Protein 2x
Source: Microorganisms. 2021 Aug 8;9(8):1685. doi: 10.3390/microorganisms9081685 (PMC8400419; doi:10.3390/microorganisms9081685)
Supplement: Supplementary file 1 [file microorganisms-09-01685-s001.zip]

Archive with 1 entries (1 files):
- microorganisms-1307039-Supplementary Material.pdf
